# Supplementary material for: Are All Paraphyllia the Same?
Source: Front Plant Sci. 2020 Jun 19;11:858. doi: 10.3389/fpls.2020.00858 (PMC7318891; doi:10.3389/fpls.2020.00858)
Supplement: Supplementary file 3 [file Table_3.xlsx]

## Sheet: Лист1
	Supplementary materials 3.
	P-value calculated by the T-test method for pairwise comparison of data series
	(taking into account the two-way distribution in samples consisting of independent values ​​with unequal deviation).
	A difference was considered to be statistically significant when P < 0.05(indicated in green).
	Leskea		water, BP-			ABA-20, BP-			water, BP+			ABA-20, BP+
	water, BP-			6.07892e-07	0.00112617	0.251405
					0.0250893		0.00109996
								0.10628
	ABA-20, BP-						2.41456e-10	2.7203e-05				0.0329396
								0.000840801					0.0898655
														0.000754558
	water, BP+		0.710943							1.39937e-06	2.7203e-05	0.360315
				0.562387							0.000840801		2.4819e-05
					0.135943									0.000949584
	ABA-20, BP+												1.33548e-11	5.06854e-09
														0.121122
	n > 40
	leptodon		water, BP-			ABA-20, BP-			water, BP+			ABA-20, BP+
	water, BP-			0.00299076	0.766107	0.272888
					0.00629942		0.138698
								0.0187144
	ABA-20, BP-						0.00351439	0.0948296				0.854034
								0.0513299					0.93116
														0.206768
	water, BP+		0.18908							0.000172223	0.00073378	0.0742199
				0.0112926							0.0506673		0.134215
					0.00531581									0.670354
	ABA-20, BP+												0.000616418	0.00504964
														0.172132
	n > 40
	cratoneuron		water, BP-			ABA-20, BP-			water, BP+			ABA-20, BP+
	water, BP-			0.00229589	0.118501	0.0769308
					0.105174		0.39685
								0.103606
	ABA-20, BP-						0.00477661	0.213701				0.0421881
								0.0703131					0.0713506
														0.227186
	water, BP+		0.570359							0.0137042	0.00105012	0.774776
				0.911505							0.473991		0.377333
					0.031909									0.0160509
	ABA-20, BP+												5.07363e-05	0.475552
														0.00522033
	n > 50
